# Supplementary material for: Physical activity and movement quality among health sciences students: an exploratory cross-sectional study
Source: PeerJ. 2026 Jun 5;14:e21403. doi: 10.7717/peerj.21403 (PMC13245423; doi:10.7717/peerj.21403)
Supplement: Supplemental Information 1 — Anonymous Raw data containing all participants demographics and scores in the outcome measures used in study [file peerj-14-21403-s001.xlsx]

## Sheet: Sheet1
Code#	Age	Gender	Major	Year_of_study	Height	Weight	BMI	BMI_Category	Pain_level	Pain_Type	Average_step_count	Deep_Squat	Hurdle_Step	In_line_lunge	Shoulder_mobility	Active_SLR	Push_Up	Rotatory_Stability	Total_FMS_score	Posture_head	Posture_shoulder	Spine_Posture	Posture_hips	deformity	Deformity_Coded	BMI_Category_Coded	Kyphosis	Flat_Foot	High_Arch	Hypermobility	Rounded_Shoulder	Ant_Pelvic_Tilt	Scoliosis	Lordosis	Forward_Head	Hypomobility	Genu_Varum	Hip_Issue	PCL_Issue	None	PAQ_Score	PA_Category	PA_Category_Coded
31	21	1	OT	4	168	61	21.6	Normal	0		13000	2	2	1	2	2	3	2	14	3	2	3	2	non	0	2	0	0	0	0	0	0	0	0	0	0	0	0	0	1	6798	High	3
33	20	1	PT	3	173	82	27.4	Overweig	0		11000	3	1	1	3	2	3	2	15	3	3	3	3	non	0	3	0	0	0	0	0	0	0	0	0	0	0	0	0	1	10092	High	3
34	21	1	PT	3	163	68	25.6	Overweig	0		7000	2	2	2	3	2	3	1	15	3	2	3	3	non	0	3	0	0	0	0	0	0	0	0	0	0	0	0	0	1	2979	Moderate	2
35	21	1	PT	3	170	66	22.8	Normal	0		3000	3	2	2	0	2	3	1	13	3	3	3	3	non	0	2	0	0	0	0	0	0	0	0	0	0	0	0	0	1	5892	High	3
36	21	1	PT	3	175	76	24.8	Normal	0		3000	2	1	2	2	2	3	1	13	3	3	3	3	non	0	2	0	0	0	0	0	0	0	0	0	0	0	0	0	1	427	Low	1
37	21	1	PT	3	175	104	34	Obese	0		2000	1	1	1	2	2	1	1	9	3	2	3	3	non	0	4	0	0	0	0	0	0	0	0	0	0	0	0	0	1	8292	High	3
38	21	1	PT	3	180	88	27.2	Overweig	0		2000	3	3	2	3	3	3	2	19	3	2	3	3	kyphosis	1	3	1	0	0	0	0	0	0	0	0	0	0	0	0	0	4158	High	3
39	21	1	PT	2	170	70.5	24.4	Normal	0		6300	2	1	2	3	2	3	2	15	3	2	3	3	non	0	2	0	0	0	0	0	0	0	0	0	0	0	0	0	1	4398	High	3
40	21	1	PT	4	165	72	26.4	Overweig	4	LBP	7500	3	2	2	3	2	3	2	17	3	2	3	3	non	0	3	0	0	0	0	0	0	0	0	0	0	0	0	0	1	6198	High	3
41	22	1	PT	4	172	71	24	Normal	0		11000	2	2	1	0	2	3	1	11	3	2	3	3	flat foot and mild kyphosis	1	2	1	1	0	0	0	0	0	0	0	0	0	0	0	0	5598	High	3
42	22	1	PT	4	179	92	28.7	Overweig	0		10000	3	3	3	2	2	3	2	18	3	2	3	3	high arch and kyphosis	1	3	1	0	1	0	0	0	0	0	0	0	0	0	0	0	3252	High	3
43	22	1	PT	4	182	75	22.6	Normal	0		4700	1	2	1	3	2	3	1	13	3	3	3	3	kyphosis	1	2	1	0	0	0	0	0	0	0	0	0	0	0	0	0	6372	High	3
44	20	1	OT	3	168	80	28.3	Overweig	0		9000	1	1	1	2	2	3	2	12	3	2	2	3	Hip hypermobility and kyphosis	1	3	1	0	0	1	0	0	0	0	0	0	0	1	0	0	4452	High	3
45	21	1	PT	4	173	72	24.1	Normal	0		10000	1	2	1	2	2	3	1	12	3	2	3	3	genu varum in Lt leg and kyphosis	1	2	1	0	0	0	0	0	0	0	0	0	1	0	0	0	8052	High	3
46	19	1	PT	3	170	69	23.9	Normal	0		8300	2	0	1	2	2	3	1	11	3	2	3	3	genu varum and hypomobility in Lt elbow	1	2	0	0	0	0	0	0	0	0	0	1	1	0	0	0	8958	High	3
47	20	1	RS	3	179	92	28.7	Overweig	0		7000	2	2	1	2	2	3	1	13	3	2	3	2	non	0	3	0	0	0	0	0	0	0	0	0	0	0	0	0	1	7092	High	3
48	21	1	RS	3	172	51	17.2	Underwei	0		7737	1	2	1	3	2	3	2	14	3	2	3	3	non	0	1	0	0	0	0	0	0	0	0	0	0	0	0	0	1	5838	High	3
49	21	1	RS	4	169	78	27.3	Overweig	0		7000	2	2	2	2	2	2	2	14	3	2	3	3	kyphosis	1	3	1	0	0	0	0	0	0	0	0	0	0	0	0	0	3999	High	3
52	24	1	MED	7	179	74	23.1	Normal	0		8300	2	2	2	3	2	3	2	16	3	2	3	3	non	0	2	0	0	0	0	0	0	0	0	0	0	0	0	0	1	2586	Moderate	2
53	19	1	DENTAL	2	178	78	24.6	Normal	0		10000	2	3	2	2	2	3	1	15	3	3	3	3	low arch and hypermobility	1	2	0	1	0	1	0	0	0	0	0	0	0	0	0	0	6483	High	3
56	19	1	MLS	2	176	62	20	Normal	0		6000	2	1	2	3	2	3	2	15	3	2	3	3	non	0	2	0	0	0	0	0	0	0	0	0	0	0	0	0	1	3852	High	3
57	18	1	MLS	2	160	104	40.6	Obese	0			2	2	1	2	2	2	1	12	3	2	3	2	non	0	4	0	0	0	0	0	0	0	0	0	0	0	0	0	1	1626	Moderate	2
60	19	1	DENTAL	2	179	65	20.3	Normal	0		3000	1	2	2	3	2	3	1	14	3	3	3	3	PT sessions for partial PCL cut	1	2	0	0	0	0	0	0	0	0	0	0	0	0	1	0	5604	High	3
61	19	1	PT	2	171	70	23.9	Normal	0		5930	1	1	2	2	2	3	1	12	3	2	3	3	hypermobility	1	2	0	0	0	1	0	0	0	0	0	0	0	0	0	0	1845	High	3
62	18	1	PT	2	178	74	23.4	Normal	0		2876	2	3	1	3	2	3	1	15	3	2	3	3	non	0	2	0	0	0	0	0	0	0	0	0	0	0	0	0	1	7116	High	3
63	21	1	PT	2	168	58	20.5	Normal	0		3000	3	3	3	3	2	3	1	18	3	2	3	3	LT high arch	1	2	0	0	1	0	0	0	0	0	0	0	0	0	0	0	7116	High	3
64	20	1	PT	2	176	77	24.9	Normal	0		4332	1	3	1	2	2	3	1	13	3	2	3	3	flat foot	1	2	0	1	0	0	0	0	0	0	0	0	0	0	0	0	1653	Moderate	2
65	20	1	PT	2	178	80	25.2	Overweig	0		3359	1	2	2	3	2	3	2	15	3	3	3	3	kyphosis	1	3	1	0	0	0	0	0	0	0	0	0	0	0	0	0	428	Low	1
66	19	1	PT	2	170	75	26	Overweig	0		7000	3	2	1	0	2	3	1	12	3	2	3	3	non	0	3	0	0	0	0	0	0	0	0	0	0	0	0	0	1	4932	High	3
1	21	2	PT	3	156	64	26.3	Overweig	0		5000	2	2	1	3	2	2	1	13	3	2	3	3	kyphosis	1	3	1	0	0	0	0	0	0	0	0	0	0	0	0	0	4506	High	3
2	21	2	PT	3	155	64	26.6	Overweig	0		7000	2	2	2	2	2	3	1	14	3	2	3	3	Elbow and 5th metacarpal hypermobility	1	3	0	0	0	1	0	0	0	0	0	0	0	0	0	0	1053	Moderate	2
3	21	2	PT	4	163	70	26.3	Overweig	0		7000	3	2	2	3	2	2	2	16	3	2	3	3	hypermobility	1	3	0	0	0	1	0	0	0	0	0	0	0	0	0	0	2799	High	3
4	22	2	PT	3	170	70	24.2	Normal	0		3000	1	2	1	3	2	1	1	11	3	3	3	3	flat foot and rounded shoulder	1	2	0	1	0	0	1	0	0	0	0	0	0	0	0	0	339	Low	1
5	20	2	PT	3	164	48	17.8	Underwei	0		7000	2	2	2	2	2	1	1	12	3	3	3	3	non	0	1	0	0	0	0	0	0	0	0	0	0	0	0	0	1	2736	Moderate	2
6	20	2	MED	2	159	51	20.2	Normal	0		5700	3	2	2	2	3	2	3	17	3	3	3	3	non	0	2	0	0	0	0	0	0	0	0	0	0	0	0	0	1	2812	Moderate	2
7	19	2	MED	2	153	63	26.9	Overweig	0		8000	2	2	2	2	2	1	1	12	3	2	3	3	non	0	3	0	0	0	0	0	0	0	0	0	0	0	0	0	1	2772	Moderate	2
8	22	2	PT	4	152	51	22.1	Normal	0		2000	2	2	2	2	2	1	1	12	3	2	2	3	mild scoliosis and rounded shoulder	1	2	0	0	0	0	1	0	1	0	0	0	0	0	0	0	773	Moderate	2
9	21	2	OT	4	156	63	25.9	Overweig	0		6000	2	1	2	2	2	1	2	12	3	2	3	3	non	0	3	0	0	0	0	0	0	0	0	0	0	0	0	0	1	813	Moderate	2
10	21	2	PT	4	163	74	27.9	Overweig	0		5000	1	2	2	3	2	2	1	13	3	2	3	3	non	0	3	0	0	0	0	0	0	0	0	0	0	0	0	0	1	4518	High	3
11	21	2	PT	4	160	56	21.9	Normal	0		5000	3	2	3	3	2	2	1	16	3	2	3	3	flat foot - kyphosis - anterior pelvic tilt - hypermobile knee and elbow	1	2	1	1	0	0	0	1	0	0	0	0	0	0	0	0	565	Low	1
12	24	2	PT	4	164	80	29.7	Overweig	0		3000	2	2	1	3	2	1	2	13	3	2	3	3	flat foot	1	3	0	1	0	0	0	0	0	0	0	0	0	0	0	0	671	Moderate	2
13	20	2	PT	2	152	46	19.9	Normal	0		5000	1	1	1	2	2	1	1	9	3	2	2	2	kyphosis	1	2	1	0	0	0	0	0	0	0	0	0	0	0	0	0	391	Low	1
14	20	2	PT	2	160	54	21.1	Normal	0		4000	1	2	0	3	2	1	2	11	3	1	2	3	kyphosis	1	2	1	0	0	0	0	0	0	0	0	0	0	0	0	0	693	Moderate	2
15	20	2	MLS	3	160	66	25.8	Overweig	0		5000	2	1	3	3	2	1	2	14	3	3	3	3	kyphosis	1	3	1	0	0	0	0	0	0	0	0	0	0	0	0	0	231	Low	1
16	21	2	PT	4	150	48	21.3	Normal	0		2200	1	2	1	3	2	1	1	11	3	3	3	3	non	0	2	0	0	0	0	0	0	0	0	0	0	0	0	0	1	2238	High	3
17	21	2	PT	4	161	55	21.2	Normal	0		2922	0	2	0	3	2	2	1	10	3	2	3	3	non	0	2	0	0	0	0	0	0	0	0	0	0	0	0	0	1	813	Moderate	2
18	22	2	RS	3	157	55	22.3	Normal	0		2500	0	2	3	3	2	0	1	11	3	3	3	3	non	0	2	0	0	0	0	0	0	0	0	0	0	0	0	0	1	827	Moderate	2
19	22	2	PT	4	165	52	19.1	Normal	0		2000	2	2	2	3	2	1	2	14	3	3	3	3	Anterior pelvic tilt	1	2	0	0	0	0	0	1	0	0	0	0	0	0	0	0	2892	Moderate	2
20	22	2	PT	4	160	58	22.7	Normal	0		6000	2	2	1	3	3	2	1	14	3	3	3	3	hypermobility and mild kyphosis	1	2	1	0	0	1	0	0	0	0	0	0	0	0	0	0	3306	High	3
21	23	2	PT	4	159	53	21	Normal	0		2620	1	2	1	3	2	1	1	11	3	2	3	3	non	0	2	0	0	0	0	0	0	0	0	0	0	0	0	0	1	1466	Moderate	2
22	21	2	PT	4	159	60	23.7	Normal	0		2000	2	2	3	3	3	2	2	17	3	3	3	3	forward head - rounded shoulder - lordosis	1	2	0	0	0	0	1	0	0	1	1	0	0	0	0	0	2772	Moderate	2
23	20	2	Pharma	2	164	45	16.7	Underwei	0		2000	2	2	1	2	2	1	1	11	3	2	3	3	kyphosis	1	1	1	0	0	0	0	0	0	0	0	0	0	0	0	0	387	Low	1
24	23	2	PT	4	157.5	50	20.2	Normal	0		3000	2	2	3	1	2	3	2	15	3	2	3	3	flat foot and kyphosis	1	2	1	1	0	0	0	0	0	0	0	0	0	0	0	0	4158	High	3
25	19	2	Pharma	2	160	42	16.4	Underwei	0		3500	2	1	3	3	2	1	1	12	3	2	3	3	non	0	1	0	0	0	0	0	0	0	0	0	0	0	0	0	1	1506	Moderate	2
26	20	2	PT	3	162	62	23.6	Normal	0		2000	1	1	3	2	2	2	2	13	3	3	3	3	non	0	2	0	0	0	0	0	0	0	0	0	0	0	0	0	1	924	Moderate	2
27	20	2	PT	3	158	72	28.8	Overweig	0		10000	1	1	3	3	2	2	2	14	3	3	3	3	kyphosis	1	3	1	0	0	0	0	0	0	0	0	0	0	0	0	0	1030	Moderate	2
28	20	2	PT	3	163	58	21.8	Normal	0		2380	1	2	2	3	3	2	1	14	3	2	3	3	flat foot	1	2	0	1	0	0	0	0	0	0	0	0	0	0	0	0	3546	High	3
29	19	2	MED	2	163	67.4	25.4	Overweig	0		3700	2	1	1	3	2	2	1	12	3	2	3	2	kyphosis	1	3	1	0	0	0	0	0	0	0	0	0	0	0	0	0	2826	Moderate	2
30	19	2	MED	2	161	73	28.2	Overweig	0		4000	1	2	2	2	2	2	1	12	3	2	3	3	non	0	3	0	0	0	0	0	0	0	0	0	0	0	0	0	1	636	Low	1
32	21	2	PT	4	160	58	22.7	Normal	0		8000	2	1	1	3	2	1	2	12	3	3	3	3	flat foot	1	2	0	1	0	0	0	0	0	0	0	0	0	0	0	0	4438	High	3
50	20	2	MLS	3	164	53	19.7	Normal	6	Neck	8000	0	1	1	2	2	1	1	8	3	2	3	3	non	0	2	0	0	0	0	0	0	0	0	0	0	0	0	0	1	980	Moderate	2
51	20	2	MLS	3	155	50	20.8	Normal	2		5000	2	2	2	2	2	2	2	14	3	2	3	3	flat foot	1	2	0	1	0	0	0	0	0	0	0	0	0	0	0	0	3368	High	3
54	21	2	PT	4	166	98	35.6	Obese	5	LBP	6775	1	2	2	0	2	2	2	11	3	3	3	3	non	0	4	0	0	0	0	0	0	0	0	0	0	0	0	0	1	1485	Moderate	2
55	20	2	PT	4	150.5	61	26.9	Overweig	0		8000	2	1	0	0	2	3	3	11	3	3	3	3	non	0	3	0	0	0	0	0	0	0	0	0	0	0	0	0	1	990	Moderate	2
58	22	2	PT	4	163	55	20.7	Normal	0		4000	1	2	2	3	2	2	1	13	3	2	3	3	non	0	2	0	0	0	0	0	0	0	0	0	0	0	0	0	1	1986	Moderate	2
59	23	2	PT	4	161	72	27.8	Overweig	0		7300	1	2	2	2	2	2	1	12	3	2	3	3	non	0	3	0	0	0	0	0	0	0	0	0	0	0	0	0	1	3252	High	3
67	19	2	PT	2	170	83	28.7	Overweig	0		4000	1	1	1	3	2	1	1	10	3	3	3	3	kyphosis	1	3	1	0	0	0	0	0	0	0	0	0	0	0	0	0	1786	Moderate	2
68	20	2	PT	2	156	56	23	Normal	0		3000	2	1	2	2	3	3	1	14	3	2	3	3	non	0	2	0	0	0	0	0	0	0	0	0	0	0	0	0	1	3876	High	3
69	18	2	PT	2	159	45	17.8	Underwei	5	Neck	3000	2	2	2	3	2	3	1	15	3	3	3	3	hypermobility in elbows and fingers	1	1	0	0	0	1	0	0	0	0	0	0	0	0	0	0	1182	Moderate	2
70	20	2	MLS	3	165	48	17.6	Underwei	0		1550	2	2	1	3	2	3	1	14	3	2	3	3	flat foot	1	1	0	1	0	0	0	0	0	0	0	0	0	0	0	0	3012	High	3
